# Supplementary material for: Association of applicant demographic factors with medical school acceptance
Source: BMC Med Educ. 2023 Dec 14;23:960. doi: 10.1186/s12909-023-04897-8 (PMC10720109; doi:10.1186/s12909-023-04897-8)
Supplement: Supplementary file 1 — Additional file 1: Figure S1. Relationshihp Between FG, LI, UiM, MCAT Score, GPA, and activities for applicants regardless of acceptance decision. [file 12909_2023_4897_MOESM1_ESM.xlsx]

## Sheet: Sheet1
	Additional Figure 1: Relationshihp Between FG, LI, UiM, MCAT Score, GPA, and activities for applicants regardless of acceptance decision
			All Applicants	FG applicants	Non-FG applicants	LI applicants	Non-LI applicants	UiM applicants	Non-UiM Applicants
			N = 153,664	N=30,455	N=123,209	N=54,735	N=98,929	N=31,587	N=122,077
	First-generation, n / % (95% CI)		30,455 / 19.8%			20,745 / 37.9%*	9,710 / 9.8%	9,438 / 29.9%*	21,017 / 17.2%
			(30,150-30,762)			(20,484-21,009)	(9,524-9,898)	(9,255-9,624)	(20,754-21,282)
	Low-income, n / % (95% CI)		54,735 / 35.6%	20,745 / 68.1%*	33,990 / 27.6%			16,604 / 52.6%*	38,131 / 31.2%
			(54,367-55,103)	(20,484-21,009)	(33,672-34,310)			(16,367-16,844)	(37,800-38,464)
	UiM, n / % (95% CI)		31,587 / 20.6%	9,438 / 31.0%*	22,149 / 18.0%	16,604 / 37.9%*	14,983 / 15.1%
			(31,277-31,898)	(9,255-9,624)	(21,880-22,420)	(16,367-16,844)	(14,756-15,212)
	MCAT2015, Mean (SD)		506.00 (9.54)	502.59 (9.75)*	506.86 (9.29)	503.55 (1.00)*	507.38 (8.98)	500.21 (10.05)*	507.38 (8.79)
	Science GPA, Mean (SD)		3.51 (0.42)	3.42 (0.45)*	3.53 (0.41)	3.44 (0.45)*	3.55 (0.39)	3.30 (0.48)*	3.56 (0.38)
	Quintile 1 (<3.19)		28,974 / 18.9%	8,026 / 26.4%	20,948 / 17.9%	13,757 / 25.1%	15,217 / 16.3%	10,989 / 34.8%	17,985 / 15.2 %
			(28,676-29,274 )	(7,857-8,198)	(20,686-21,212)	(13,539-13,977)	(14,989-15,447)	(10,793-11,188)	(17,740-18,232)
	Quintile 2 (3.19-3.48)		29,495 / 19.2%	6,649 / 21.8%	22,846 / 19.5%	11,387 / 20.8%	18,108 / 19.4%	6,927 / 21.9%	22,568 / 19.1%
			(29,195-29,797)	(6,494-6,806)	(22,575-23,119)	(11,187-11,587)	(17,862-18,356)	(6,769-7,088)	(22,298-22,840)
	Quintile 3 (3.49-3.69)		29,402 / 19.1%	5,668 / 18.6%	23,734 / 20.2%	10,318 / 18.9%	19,084 / 20.5%	4,918 / 15.6%	24,484 / 20.8%
			(29,102-29,704)	(5,525-5,814)	(23,458-24,012)	(10,127-10,511)	(18,832-19,338)	(4,784-5.054)	(24,205-24,765)
	Quintile 4 (3.70-3.87)		29,208 / 19.0%	5,242 / 17.2%	23,966 / 20.4%	9,745 / 17.8%	19,463 / 20.9%	3,857 / 12.2%	25,351 / 21.5%
			(28,909-29,509)	(5,104-5,383)	(23,689-24,245)	(9,559-9,933)	(19,209-19,719)	(3,738-3,978)	(25,068-25,636)
	Quintile 5 (3.88-4.00)		30,617 / 19.9%	4,780 / 15.7%	25,837 / 22.0%	9,329 / 17.0%	21,288 / 22.9%	3,028 / 9.6%	27,589 / 23.4%
			(30,313-30,923)	(4,648-4,915)	(25,552-26,124)	(9,147-9,513)	(21,024-21,554)	(2,923-3,136)	(27,296-27,883)
	Extracurricular Activities, n / % (95% CI)
		Employment	90,657 / 59.0%	19,316 /63.4%*	71,341 / 57.9%	33,896 / 61.9%*	56,761 / 57.4%	17,760 / 56.2%*	72,897 / 59.7%
			(90,279-91,035)	(19,062-19,572)	(70,958-71,724)	(33,896-33,578)	(56,391-57,132)	(17,515-18,007)	(72,513-73,281)
		Medical employment	68,428 / 44.5%	15,340 / 50.4%*	53,088 / 43.1%	26,350 / 48.1%*	42,078 / 42.5%	13,748 / 43.5%*	54,680 / 44.8%
			(68,046-68,810)	(15,111-15,571)	(52,723-53,454)	(26,061-26,641)	(41,736-42,421)	(13,530-13,968)	(54,313-55,048)
		Scholarly activities	56,820 / 37.0%	11,385 / 37.4%	45,435 / 36.9%	20,978 / 38.3%*	35,842 / 36.2%	10,931 / 34.6%*	45,889 / 37.6%
			(56,449-57,191)	(11,185-11,587)	(45,085-45,786)	(20,715-21,243)	(35,518-36,168)	(10,735-11,130)	(45,538-46,241)
		Honors/awards	78,505 / 51.1%	15,223 / 50.0%*	63,282 / 51.4%	27,764 / 50.7%*	50,741 / 51.3%	13,917 / 44.1%*	64,588 / 52.9%
			(78,121-78,889)	(14,995-15,454)	(62,904-63,660)	(27,469-28,061)	(50,380-51,103)	(13,698-14,139)	(64,209-64,967)
		Shadowing	114,164 / 74.3%	21,874 / 71.8%*	92,290 / 74.9%	40,145 / 73.3%*	74,019 / 74.8%	21,088 / 66.8%*	93,076 / 76.2%
			(113,828-114,499)	(21,607-22,143)	(91,913-92,666)	(39,808-40,483)	(73,635-74,403)	(20,825-21,353)	(92,700-93,451)
		Community service	75,018 / 48.8%	14,504 / 47.6%*	60,514 / 49.1%	26,604 / 48.6%	48,414 / 48.9%	13,617 / 43.1%*	61,401 / 50.3%
			(74,634-75,402)	(14,281-14,730)	(60,139-60,890)	(26,314-26,896)	(48,058-48,771)	(13,400-13,837)	(61,025-61,778)
		Other activities	69,625 / 45.3%	12,773 / 41.8%*	56,892 / 46.2%	24,527 / 44.8%*	45,098 / 45.6%	12,678 / 40.1%*	56,947 / 46.6%
			(69,243-70,008)	(12,522-12,946)	(56,521-57,263)	(24,247-24,809)	(44,749-45,448)	(12,468-12,891)	(56,576-57,318)
	Accepted		69,569 / 45.3%	11,529 / 37.9%*	58,040 / 47.1%	21,702 / 39.6%*	47,867 / 48.4%	13,975 / 44.2%*	55,594 / 45.5%
			(69,187-69,952)	(11,328-11,733)	(57,668-58,413)	(21,435-21,971)	(47,512-48,223)	(13,755-14,197)	(55,225-55,964)
	*p-value <0.01
